# Supplementary material for: Chromosome-level assemblies of multiple Arabidopsis genomes reveal hotspots of rearrangements with altered evolutionary dynamics
Source: Nat Commun. 2020 Feb 20;11:989. doi: 10.1038/s41467-020-14779-y (PMC7033125; doi:10.1038/s41467-020-14779-y)
Supplement: Supplementary file 5 — Supplementary Data 1 [file 41467_2020_14779_MOESM5_ESM.xlsx]

## Sheet: S1
Repeat	Accession	Sequence	Start	End	Array size	Unit Count	Unit size
Centromere	An-1	000049F	8664	29425	20761	117	178
Centromere	An-1	000145F	3732	13950	10218	57	176
Centromere	An-1	000161F	1	12392	12391	70	178
Centromere	An-1	000164F	1	12205	12204	69	178
Centromere	An-1	000194F	1	10096	10095	57	177
Centromere	An-1	chr1	15247847	15253699	5852	33	178
Centromere	An-1	chr2	3330539	3333461	2922	16	178
Centromere	An-1	chr2	3366542	3370850	4308	24	711
Centromere	An-1	chr3	13106449	13110221	3772	21	178
Centromere	An-1	chr3	13127354	13129696	2342	13	870
Centromere	An-1	chr3	13149276	13173038	23762	133	178
Centromere	An-1	chr3	13235744	13249367	13623	77	178
Centromere	An-1	chr3	13352688	13356976	4288	24	1067
Centromere	An-1	chr3	13565085	13568730	3645	20	1245
Centromere	An-1	chr3	13602495	13607516	5021	28	178
Centromere	An-1	chr4	3983919	3986207	2288	13	710
Centromere	An-1	chr5	11234283	11237974	3691	21	356
Centromere	An-1	chr5	11240757	11244443	3686	21	178
Centromere	An-1	chr5	11247225	11250910	3685	21	178
Centromere	An-1	chr5	11617479	11623568	6089	34	534
Centromere	An-1	chr5	11819354	11824949	5595	31	527
Centromere	An-1	chr5	11833523	11842059	8536	48	178
Centromere	An-1	chr5	11914360	11918971	4611	26	701
Centromere	An-1	chr5	11919472	11923478	4006	23	178
Centromere	C24	000092F	21853	34368	12515	70	178
Centromere	C24	000189F	1	10822	10821	61	176
Centromere	C24	chr1	14311913	14314012	2099	12	178
Centromere	C24	chr1	14884072	14889174	5102	3	1955
Centromere	C24	chr2	2463265	2466381	3116	6	534
Centromere	C24	chr2	2975018	2978065	3047	6	534
Centromere	C24	chr2	3985846	3989216	3370	19	178
Centromere	C24	chr3	14111497	14115817	4320	5	890
Centromere	C24	chr3	14141120	14153075	11955	67	178
Centromere	C24	chr3	14259147	14262368	3221	3	1067
Centromere	C24	chr4	2878254	2885652	7398	42	178
Centromere	C24	chr4	2930055	2935088	5033	3	1780
Centromere	C24	chr4	2959527	2964162	4635	26	178
Centromere	C24	chr4	2966755	2971527	4772	27	178
Centromere	C24	chr4	3016389	3022584	6195	35	178
Centromere	C24	chr5	11307262	11310430	3168	4	876
Centromere	C24	chr5	11487685	11491917	4232	24	178
Centromere	C24	chr5	11491917	11495395	3478	20	178
Centromere	C24	chr5	11506258	11509237	2979	8	355
Centromere	Cvi-0	chr1	14307702	14310287	2585	5	534
Centromere	Cvi-0	chr1	14376248	14379303	3055	6	534
Centromere	Cvi-0	chr1	14429123	14432072	2949	17	178
Centromere	Cvi-0	chr1	14641225	14646863	5638	32	178
Centromere	Cvi-0	chr1	14655579	14658229	2650	5	533
Centromere	Cvi-0	chr2	3473819	3477011	3192	18	178
Centromere	Cvi-0	chr2	3554888	3559262	4374	25	178
Centromere	Cvi-0	chr3	13547147	13552500	5353	8	712
Centromere	Cvi-0	chr3	13599006	13601523	2517	7	355
Centromere	Cvi-0	chr4	3041640	3043823	2183	12	178
Centromere	Cvi-0	chr4	3056093	3059331	3238	9	356
Centromere	Cvi-0	chr4	4446786	4451905	5119	4	1244
Centromere	Cvi-0	chr5	11682308	11684311	2003	3	715
Centromere	Cvi-0	chr5	11689756	11692147	2391	13	178
Centromere	Cvi-0	chr5	11705288	11710839	5551	4	1419
Centromere	Cvi-0	chr5	11800592	11810668	10076	19	534
Centromere	Eri-1	000157F	1	18765	18764	106	177
Centromere	Eri-1	000206F	1	14238	14237	80	178
Centromere	Eri-1	000210F	1	10953	10952	62	178
Centromere	Eri-1	000247F	1	11153	11152	63	178
Centromere	Eri-1	chr1	14218761	14223556	4795	3	1420
Centromere	Eri-1	chr1	14625130	14632161	7031	4	1956
Centromere	Eri-1	chr2	1990861	1996287	5426	30	178
Centromere	Eri-1	chr3	12457225	12459267	2042	2	864
Centromere	Eri-1	chr3	14004375	14012003	7628	4	1958
Centromere	Eri-1	chr3	14118708	14121929	3221	4	888
Centromere	Eri-1	chr3	14394464	14398472	4008	3	1600
Centromere	Eri-1	chr4	3010755	3016674	5919	33	178
Centromere	Eri-1	chr5	11704329	11710419	6090	11	534
Centromere	Eri-1	chr5	11741648	11744024	2376	3	950
Centromere	Kyo	746	1	15115	15114	85	178
Centromere	Kyo	000170F	1	19723	19722	112	176
Centromere	Kyo	000217F	3220	16361	13141	74	178
Centromere	Kyo	000249F	1628	14756	13128	74	178
Centromere	Kyo	000258F	1	14370	14369	81	178
Centromere	Kyo	000370F	1	10256	10255	58	178
Centromere	Kyo	chr1	14454694	14458111	3417	19	178
Centromere	Kyo	chr1	14464118	14467145	3027	9	356
Centromere	Kyo	chr1	14875176	14880634	5458	6	863
Centromere	Kyo	chr3	14107732	14110074	2342	3	871
Centromere	Kyo	chr3	14129685	14151501	21816	61	356
Centromere	Kyo	chr3	14213691	14228739	15048	85	178
Centromere	Kyo	chr3	14316043	14319263	3220	5	711
Centromere	Kyo	chr3	14530973	14536545	5572	31	178
Centromere	Kyo	chr4	2965050	2970021	4971	28	178
Centromere	Kyo	chr4	2970957	2978530	7573	43	178
Centromere	Kyo	chr4	2988801	2993697	4896	28	178
Centromere	Kyo	chr4	3818763	3821986	3223	18	178
Centromere	Kyo	chr5	11473693	11476727	3034	9	356
Centromere	Kyo	chr5	11812192	11818017	5825	33	178
Centromere	Kyo	chr5	11919858	11923188	3330	6	533
Centromere	Kyo	chr5	11937563	11945022	7459	42	178
Centromere	Ler	chr1	14480337	14486553	6216	4	1776
Centromere	Ler	chr1	15530251	15537310	7059	4	1956
Centromere	Ler	chr2	3460880	3467157	6277	35	178
Centromere	Ler	chr2	3467658	3473998	6340	36	178
Centromere	Ler	chr2	3486690	3490736	4046	23	178
Centromere	Ler	chr3	13810805	13817964	7159	13	534
Centromere	Ler	chr3	13933860	13937080	3220	3	1067
Centromere	Ler	chr3	14207412	14213863	6451	36	178
Centromere	Ler	chr3	14259909	14266998	7089	40	178
Centromere	Ler	chr4	3032431	3036690	4259	24	178
Centromere	Ler	chr4	3109057	3112306	3249	18	178
Centromere	Ler	chr4	3186086	3192770	6684	38	178
Centromere	Ler	chr4	3262783	3264871	2088	12	178
Centromere	Ler	chr4	3291636	3295244	3608	10	356
Centromere	Ler	chr4	3380536	3387741	7205	20	356
Centromere	Ler	chr4	3445466	3451824	6358	12	533
Centromere	Ler	chr4	5076484	5079489	3005	4	712
Centromere	Ler	chr5	11449598	11452632	3034	9	356
Centromere	Ler	chr5	11762643	11770138	7495	5	1417
Centromere	Ler	chr5	12130534	12133206	2672	3	888
Centromere	Sha	000042F	165518	188138	22620	127	178
Centromere	Sha	000046F	127969	141616	13647	77	178
Centromere	Sha	000062F	1	41290	41289	232	178
Centromere	Sha	000068F	32889	44713	11824	66	178
Centromere	Sha	000084F	1	24630	24629	139	177
Centromere	Sha	000121F	2	12967	12965	73	177
Centromere	Sha	000138F	1	13669	13668	77	178
Centromere	Sha	000147F	1	12123	12122	23	535
Centromere	Sha	chr1	14315497	14318907	3410	19	178
Centromere	Sha	chr1	14324921	14327948	3027	9	356
Centromere	Sha	chr1	14436845	14446496	9651	54	178
Centromere	Sha	chr1	14810313	14818511	8198	5	1550
Centromere	Sha	chr1	15082389	15097873	15484	9	1761
Centromere	Sha	chr2	3418550	3425880	7330	21	355
Centromere	Sha	chr2	3435251	3442029	6778	38	178
Centromere	Sha	chr2	3454723	3458769	4046	23	178
Centromere	Sha	chr3	13315158	13325978	10820	61	178
Centromere	Sha	chr4	2976107	2996269	20162	113	178
Centromere	Sha	chr4	3827537	3835248	7711	43	178
Centromere	Sha	chr5	11671743	11673775	2032	11	178
Centromere	Sha	chr5	11687183	11690854	3671	21	178
Centromere	Sha	chr5	11777555	11786369	8814	50	178
Centromere	Sha	chr5	11788475	11790500	2025	4	534
Centromere	Sha	chr5	11980690	11985701	5011	28	178
Centromere	Sha	chr5	12002511	12006157	3646	10	356
Centromere	Sha	chr5	12036124	12038466	2342	3	871
Centromere	Sha	chr5	12257244	12260465	3221	3	1066
Centromere	Sha	chr5	12470387	12474506	4119	2	1779
Centromere	Sha	chr5	12532987	12535446	2459	3	713
Telomere	An-1	000086F	254	407	153	10	7
Telomere	An-1	000086F	6807	6962	155	10	7
Telomere	An-1	000086F	15758	15926	168	10	7
Telomere	An-1	000086F	22799	23053	254	11	7
Telomere	An-1	000288F	1193	1435	242	11	7
Telomere	An-1	chr1	15263474	15263601	127	10	7
Telomere	An-1	chr1	15280135	15280266	131	10	7
Telomere	An-1	chr1	15256960	15257101	141	10	7
Telomere	An-1	chr1	15261278	15261419	141	10	7
Telomere	An-1	chr1	15300259	15300400	141	11	7
Telomere	An-1	chr1	8	459	451	48	7
Telomere	An-1	chr2	4777585	4777788	203	11	7
Telomere	An-1	chr2	2470522	2470808	286	14	7
Telomere	An-1	chr2	4776918	4777334	416	13	7
Telomere	An-1	chr3	14407276	14407474	198	13	7
Telomere	An-1	chr3	12208101	12208306	205	13	7
Telomere	An-1	chr3	2	419	417	15	7
Telomere	An-1	chr3	14123809	14124242	433	15	7
Telomere	An-1	chr4	3257411	3257552	141	11	7
Telomere	An-1	chr4	3235870	3236096	226	10	7
Telomere	An-1	chr4	3261095	3261374	279	15	7
Telomere	An-1	chr4	3256029	3256310	281	16	7
Telomere	An-1	chr4	3233328	3233614	286	13	7
Telomere	An-1	chr4	3258456	3258764	308	14	7
Telomere	An-1	chr4	3230763	3231084	321	12	7
Telomere	An-1	chr5	1	150	149	10	7
Telomere	An-1	chr5	12633767	12634109	342	11	7
Telomere	C24	000086F	24598	24710	112	10	7
Telomere	C24	000086F	50457	50636	179	12	7
Telomere	C24	000099F	26849	26970	121	11	7
Telomere	C24	000099F	17188	17363	175	11	7
Telomere	C24	000152F	13640	13877	237	15	7
Telomere	C24	000156F	14678	14854	176	13	7
Telomere	C24	000156F	3654	3885	231	14	7
Telomere	C24	000188F	11	255	244	10	7
Telomere	C24	000188F	4825	5096	271	12	7
Telomere	C24	000188F	9652	9926	274	10	7
Telomere	C24	000188F	7125	7417	292	13	7
Telomere	C24	000188F	2310	2626	316	12	7
Telomere	C24	000200F	6497	6616	119	16	7
Telomere	C24	000200F	3764	3898	134	11	7
Telomere	C24	000284F	898	1075	177	11	7
Telomere	C24	000317F	957	1228	271	13	7
Telomere	C24	chr1	14325792	14325876	84	10	7
Telomere	C24	chr1	14447885	14447983	98	11	7
Telomere	C24	chr1	14443377	14443489	112	13	7
Telomere	C24	chr1	14444873	14444985	112	11	7
Telomere	C24	chr1	14441860	14441979	119	13	7
Telomere	C24	chr1	14454691	14454811	120	10	7
Telomere	C24	chr1	14421083	14421208	125	10	7
Telomere	C24	chr1	14460736	14460861	125	11	7
Telomere	C24	chr1	14429652	14429778	126	10	7
Telomere	C24	chr1	14500188	14500314	126	10	7
Telomere	C24	chr1	14446369	14446502	133	15	7
Telomere	C24	chr1	14380475	14380614	139	10	7
Telomere	C24	chr1	14408285	14408425	140	11	7
Telomere	C24	chr1	14418220	14418365	145	12	7
Telomere	C24	chr1	14471460	14471606	146	10	7
Telomere	C24	chr1	14537104	14537251	147	10	7
Telomere	C24	chr1	14341787	14341935	148	10	7
Telomere	C24	chr1	14361480	14361628	148	10	7
Telomere	C24	chr1	14353872	14354027	155	11	7
Telomere	C24	chr1	14401710	14401882	172	13	7
Telomere	C24	chr1	14425389	14425593	204	14	7
Telomere	C24	chr1	14419799	14420006	207	12	7
Telomere	C24	chr1	14383491	14383705	214	11	7
Telomere	C24	chr1	14372345	14372560	215	11	7
Telomere	C24	chr1	14387353	14387570	217	11	7
Telomere	C24	chr1	14389951	14390168	217	11	7
Telomere	C24	chr1	14350132	14350360	228	13	7
Telomere	C24	chr1	14338049	14338278	229	14	7
Telomere	C24	chr1	14358055	14358284	229	13	7
Telomere	C24	chr1	14370297	14370526	229	13	7
Telomere	C24	chr1	14540068	14540303	235	10	7
Telomere	C24	chr1	14402447	14402720	273	23	7
Telomere	C24	chr1	15046872	15047424	552	19	7
Telomere	C24	chr2	2416859	2417117	258	13	7
Telomere	C24	chr3	15078419	15078617	198	13	7
Telomere	C24	chr3	24	416	392	15	7
Telomere	C24	chr3	14762850	14763276	426	14	7
Telomere	C24	chr3	12724829	12725305	476	15	7
Telomere	C24	chr4	3205886	3206031	145	11	7
Telomere	C24	chr4	3182430	3182581	151	12	7
Telomere	C24	chr4	3172339	3172491	152	10	7
Telomere	C24	chr4	3167340	3167568	228	12	7
Telomere	C24	chr4	4161027	4161264	237	10	7
Telomere	C24	chr4	3193364	3193627	263	11	7
Telomere	C24	chr4	3185951	3186230	279	13	7
Telomere	C24	chr4	3164792	3165084	292	11	7
Telomere	C24	chr4	3183485	3183777	292	13	7
Telomere	C24	chr4	3206935	3207228	293	13	7
Telomere	C24	chr4	3173197	3173503	306	14	7
Telomere	C24	chr4	3174208	3174515	307	14	7
Telomere	C24	chr4	3175222	3175529	307	14	7
Telomere	C24	chr4	3177581	3177902	321	13	7
Telomere	C24	chr4	3198192	3198517	325	12	7
Telomere	C24	chr4	3200723	3201049	326	13	7
Telomere	C24	chr4	3203302	3203629	327	15	7
Telomere	C24	chr4	3209559	3209886	327	16	7
Telomere	C24	chr4	3962487	3963666	1179	34	7
Telomere	C24	chr5	11314191	11314415	224	10	7
Telomere	C24	chr5	12228297	12228639	342	11	7
Telomere	C24	chr5	12229122	12229475	353	16	7
Telomere	C24	chr5	0	833	833	55	7
Telomere	Cvi-0	000075F	17589	17721	132	10	7
Telomere	Cvi-0	000075F	5617	5753	136	10	7
Telomere	Cvi-0	000173F	4104	4266	162	14	7
Telomere	Cvi-0	000173F	978	1220	242	11	7
Telomere	Cvi-0	000218F	4104	4235	131	10	7
Telomere	Cvi-0	chr1	15107123	15107221	98	10	7
Telomere	Cvi-0	chr1	14819343	14819455	112	10	7
Telomere	Cvi-0	chr1	14890710	14890829	119	10	7
Telomere	Cvi-0	chr1	14898414	14898533	119	11	7
Telomere	Cvi-0	chr1	14578943	14579069	126	10	7
Telomere	Cvi-0	chr1	15123403	15123529	126	13	7
Telomere	Cvi-0	chr1	14553153	14553280	127	10	7
Telomere	Cvi-0	chr1	14562258	14562385	127	10	7
Telomere	Cvi-0	chr1	15057535	15057662	127	11	7
Telomere	Cvi-0	chr1	15155133	15155260	127	11	7
Telomere	Cvi-0	chr1	15216926	15217057	131	13	7
Telomere	Cvi-0	chr1	15133189	15133323	134	10	7
Telomere	Cvi-0	chr1	15138391	15138525	134	10	7
Telomere	Cvi-0	chr1	15140692	15140826	134	12	7
Telomere	Cvi-0	chr1	14491543	14491681	138	11	7
Telomere	Cvi-0	chr1	15100114	15100252	138	11	7
Telomere	Cvi-0	chr1	14549718	14549858	140	10	7
Telomere	Cvi-0	chr1	15131000	15131140	140	10	7
Telomere	Cvi-0	chr1	15165378	15165519	141	12	7
Telomere	Cvi-0	chr1	14960805	14960950	145	11	7
Telomere	Cvi-0	chr1	14470678	14470824	146	10	7
Telomere	Cvi-0	chr1	14576557	14576703	146	10	7
Telomere	Cvi-0	chr1	15068211	15068357	146	10	7
Telomere	Cvi-0	chr1	15079616	15079762	146	10	7
Telomere	Cvi-0	chr1	15089221	15089367	146	10	7
Telomere	Cvi-0	chr1	15094769	15094915	146	10	7
Telomere	Cvi-0	chr1	14491212	14491360	148	10	7
Telomere	Cvi-0	chr1	15111609	15111757	148	12	7
Telomere	Cvi-0	chr1	14978146	14978297	151	10	7
Telomere	Cvi-0	chr1	14507751	14507904	153	13	7
Telomere	Cvi-0	chr1	14961494	14961647	153	10	7
Telomere	Cvi-0	chr1	15019821	15019974	153	11	7
Telomere	Cvi-0	chr1	14481324	14481479	155	10	7
Telomere	Cvi-0	chr1	14486289	14486444	155	10	7
Telomere	Cvi-0	chr1	15108931	15109086	155	10	7
Telomere	Cvi-0	chr1	15182514	15182669	155	10	7
Telomere	Cvi-0	chr1	15168125	15168284	159	13	7
Telomere	Cvi-0	chr1	14798217	14798377	160	10	7
Telomere	Cvi-0	chr1	15169673	15169834	161	12	7
Telomere	Cvi-0	chr1	14449040	14449202	162	10	7
Telomere	Cvi-0	chr1	14453637	14453799	162	10	7
Telomere	Cvi-0	chr1	14956889	14957051	162	16	7
Telomere	Cvi-0	chr1	14450224	14450390	166	10	7
Telomere	Cvi-0	chr1	14463869	14464036	167	15	7
Telomere	Cvi-0	chr1	14576040	14576209	169	13	7
Telomere	Cvi-0	chr1	15033929	15034098	169	10	7
Telomere	Cvi-0	chr1	15035967	15036136	169	10	7
Telomere	Cvi-0	chr1	14976662	14976838	176	10	7
Telomere	Cvi-0	chr1	15108059	15108235	176	11	7
Telomere	Cvi-0	chr1	15242135	15242330	195	17	7
Telomere	Cvi-0	chr1	14482316	14482518	202	12	7
Telomere	Cvi-0	chr1	14487280	14487483	203	12	7
Telomere	Cvi-0	chr1	15056370	15056573	203	13	7
Telomere	Cvi-0	chr1	15102329	15102532	203	12	7
Telomere	Cvi-0	chr1	14457436	14457646	210	11	7
Telomere	Cvi-0	chr1	14460162	14460372	210	12	7
Telomere	Cvi-0	chr1	14991101	14991312	211	11	7
Telomere	Cvi-0	chr1	15030024	15030240	216	13	7
Telomere	Cvi-0	chr1	14544665	14544882	217	13	7
Telomere	Cvi-0	chr1	14547336	14547553	217	13	7
Telomere	Cvi-0	chr1	15054676	15054893	217	12	7
Telomere	Cvi-0	chr1	15049819	15050043	224	13	7
Telomere	Cvi-0	chr1	14445968	14446198	230	13	7
Telomere	Cvi-0	chr1	14528084	14528314	230	11	7
Telomere	Cvi-0	chr1	14530994	14531224	230	10	7
Telomere	Cvi-0	chr1	14461264	14461495	231	14	7
Telomere	Cvi-0	chr1	14464432	14464663	231	14	7
Telomere	Cvi-0	chr1	14854183	14854414	231	10	7
Telomere	Cvi-0	chr1	15245128	15245363	235	10	7
Telomere	Cvi-0	chr1	15024882	15025125	243	17	7
Telomere	Cvi-0	chr1	15150918	15151163	245	16	7
Telomere	Cvi-0	chr1	14446742	14446993	251	18	7
Telomere	Cvi-0	chr1	15086673	15086927	254	13	7
Telomere	Cvi-0	chr1	15077067	15077322	255	13	7
Telomere	Cvi-0	chr1	15085483	15085738	255	13	7
Telomere	Cvi-0	chr1	15075877	15076133	256	13	7
Telomere	Cvi-0	chr1	15166514	15166787	273	24	7
Telomere	Cvi-0	chr1	14947016	14947301	285	18	7
Telomere	Cvi-0	chr1	14557019	14557338	319	11	7
Telomere	Cvi-0	chr1	14566131	14566454	323	13	7
Telomere	Cvi-0	chr1	15767327	15767879	552	19	7
Telomere	Cvi-0	chr2	5098032	5098235	203	11	7
Telomere	Cvi-0	chr2	2411185	2411464	279	14	7
Telomere	Cvi-0	chr2	5097343	5097780	437	15	7
Telomere	Cvi-0	chr3	12392805	12392929	124	10	7
Telomere	Cvi-0	chr3	14716309	14716507	198	13	7
Telomere	Cvi-0	chr3	12391959	12392456	497	16	7
Telomere	Cvi-0	chr3	31	529	498	26	7
Telomere	Cvi-0	chr4	3197940	3198211	271	10	7
Telomere	Cvi-0	chr4	3190347	3190619	272	10	7
Telomere	Cvi-0	chr4	3205524	3205796	272	10	7
Telomere	Cvi-0	chr4	3200440	3200714	274	13	7
Telomere	Cvi-0	chr4	3187819	3188097	278	13	7
Telomere	Cvi-0	chr4	3208024	3208303	279	13	7
Telomere	Cvi-0	chr4	3192844	3193130	286	14	7
Telomere	Cvi-0	chr4	3219412	3219705	293	12	7
Telomere	Cvi-0	chr4	3218403	3218705	302	15	7
Telomere	Cvi-0	chr4	3210556	3210861	305	12	7
Telomere	Cvi-0	chr4	3195383	3195689	306	12	7
Telomere	Cvi-0	chr4	3202960	3203267	307	12	7
Telomere	Cvi-0	chr5	36	527	491	25	7
Telomere	Eri-1	468	916	1159	243	12	7
Telomere	Eri-1	468	3414	3707	293	15	7
Telomere	Eri-1	468	10640	10937	297	16	7
Telomere	Eri-1	468	11644	11951	307	14	7
Telomere	Eri-1	468	5758	6079	321	13	7
Telomere	Eri-1	000067F	24055	24153	98	10	7
Telomere	Eri-1	000067F	21613	21789	176	12	7
Telomere	Eri-1	000067F	118978	119175	197	12	7
Telomere	Eri-1	000067F	38353	38557	204	10	7
Telomere	Eri-1	000067F	75131	75356	225	10	7
Telomere	Eri-1	000080F	4126	4314	188	10	7
Telomere	Eri-1	000080F	3590	3814	224	21	7
Telomere	Eri-1	000088F	17854	17966	112	10	7
Telomere	Eri-1	000088F	62928	63040	112	10	7
Telomere	Eri-1	000088F	60365	60513	148	10	7
Telomere	Eri-1	000088F	43207	43367	160	12	7
Telomere	Eri-1	000088F	54700	54879	179	14	7
Telomere	Eri-1	000088F	46953	47135	182	12	7
Telomere	Eri-1	000088F	50487	50673	186	15	7
Telomere	Eri-1	000094F	29668	29800	132	10	7
Telomere	Eri-1	000094F	28603	28757	154	10	7
Telomere	Eri-1	000094F	17264	17497	233	10	7
Telomere	Eri-1	000094F	56014	56292	278	16	7
Telomere	Eri-1	000096F	30761	30866	105	10	7
Telomere	Eri-1	000096F	43676	43782	106	10	7
Telomere	Eri-1	000096F	40628	40755	127	13	7
Telomere	Eri-1	000096F	19462	19603	141	12	7
Telomere	Eri-1	000096F	48067	48212	145	11	7
Telomere	Eri-1	000096F	43161	43322	161	11	7
Telomere	Eri-1	000096F	24790	24964	174	12	7
Telomere	Eri-1	000144F	2609	2757	148	10	7
Telomere	Eri-1	000144F	13103	13278	175	10	7
Telomere	Eri-1	000144F	19723	19905	182	13	7
Telomere	Eri-1	000144F	9670	9880	210	12	7
Telomere	Eri-1	000304F	7758	7909	151	10	7
Telomere	Eri-1	000304F	2089	2264	175	13	7
Telomere	Eri-1	000304F	4911	5096	185	14	7
Telomere	Eri-1	chr1	14286628	14286733	105	10	7
Telomere	Eri-1	chr1	14227615	14227753	138	10	7
Telomere	Eri-1	chr1	14271997	14272137	140	13	7
Telomere	Eri-1	chr1	14311672	14311812	140	10	7
Telomere	Eri-1	chr1	14251821	14251962	141	10	7
Telomere	Eri-1	chr1	14320276	14320417	141	10	7
Telomere	Eri-1	chr1	14349291	14349441	150	10	7
Telomere	Eri-1	chr1	14275860	14276013	153	10	7
Telomere	Eri-1	chr1	14277522	14277675	153	10	7
Telomere	Eri-1	chr1	14286027	14286191	164	12	7
Telomere	Eri-1	chr1	14356293	14356474	181	13	7
Telomere	Eri-1	chr1	14250201	14250394	193	13	7
Telomere	Eri-1	chr1	14245497	14245694	197	17	7
Telomere	Eri-1	chr1	14268062	14268274	212	12	7
Telomere	Eri-1	chr1	14282286	14282524	238	15	7
Telomere	Eri-1	chr1	14254914	14255243	329	21	7
Telomere	Eri-1	chr1	14795878	14796367	489	16	7
Telomere	Eri-1	chr1	1	502	501	25	7
Telomere	Eri-1	chr2	4906257	4906445	188	10	7
Telomere	Eri-1	chr2	2619231	2619517	286	15	7
Telomere	Eri-1	chr2	4905575	4906005	430	16	7
Telomere	Eri-1	chr2	2138896	2139929	1033	33	7
Telomere	Eri-1	chr3	12521837	12521985	148	11	7
Telomere	Eri-1	chr3	15037868	15038058	190	12	7
Telomere	Eri-1	chr3	10	388	378	20	7
Telomere	Eri-1	chr3	12521018	12521488	470	17	7
Telomere	Eri-1	chr4	3027614	3027759	145	11	7
Telomere	Eri-1	chr4	3020243	3020524	281	10	7
Telomere	Eri-1	chr4	3028663	3028970	307	14	7
Telomere	Eri-1	chr4	3025033	3025353	320	15	7
Telomere	Eri-1	chr4	3031301	3031628	327	16	7
Telomere	Eri-1	chr5	12631719	12632061	342	11	7
Telomere	Kyo	000036F	174208	174327	119	10	7
Telomere	Kyo	000036F	100465	100591	126	11	7
Telomere	Kyo	000036F	106417	106543	126	11	7
Telomere	Kyo	000036F	112392	112518	126	10	7
Telomere	Kyo	000036F	161521	161659	138	10	7
Telomere	Kyo	000036F	173195	173360	165	10	7
Telomere	Kyo	000036F	95841	96019	178	10	7
Telomere	Kyo	000036F	82588	82770	182	13	7
Telomere	Kyo	000036F	94480	94666	186	12	7
Telomere	Kyo	000036F	88551	88738	187	12	7
Telomere	Kyo	000036F	79910	80099	189	13	7
Telomere	Kyo	000036F	102133	102322	189	13	7
Telomere	Kyo	000036F	113355	113544	189	13	7
Telomere	Kyo	000036F	116389	116578	189	12	7
Telomere	Kyo	000036F	120949	121138	189	12	7
Telomere	Kyo	000036F	123908	124097	189	12	7
Telomere	Kyo	000036F	126941	127130	189	11	7
Telomere	Kyo	000036F	108087	108282	195	13	7
Telomere	Kyo	000036F	102896	103110	214	11	7
Telomere	Kyo	000036F	83343	83560	217	13	7
Telomere	Kyo	000036F	108854	109071	217	13	7
Telomere	Kyo	000036F	89308	89526	218	12	7
Telomere	Kyo	000036F	95233	95456	223	10	7
Telomere	Kyo	000036F	176527	176758	231	12	7
Telomere	Kyo	000059F	6146	6272	126	10	7
Telomere	Kyo	000059F	12616	12747	131	10	7
Telomere	Kyo	000059F	3935	4074	139	11	7
Telomere	Kyo	000059F	41486	41626	140	11	7
Telomere	Kyo	000059F	50611	50751	140	10	7
Telomere	Kyo	000059F	47939	48085	146	12	7
Telomere	Kyo	000059F	30803	30972	169	11	7
Telomere	Kyo	000059F	3555	3738	183	17	7
Telomere	Kyo	000059F	18926	19116	190	11	7
Telomere	Kyo	000059F	5520	5733	213	10	7
Telomere	Kyo	000059F	12028	12242	214	15	7
Telomere	Kyo	000079F	27408	27520	112	10	7
Telomere	Kyo	000079F	26402	26587	185	12	7
Telomere	Kyo	000160F	7821	7948	127	12	7
Telomere	Kyo	000160F	13821	13948	127	12	7
Telomere	Kyo	000160F	5410	5572	162	10	7
Telomere	Kyo	000254F	1817	1992	175	10	7
Telomere	Kyo	000254F	6037	6212	175	11	7
Telomere	Kyo	000254F	13457	13666	209	16	7
Telomere	Kyo	000321F	5945	6115	170	11	7
Telomere	Kyo	000473F	3204	3435	231	12	7
Telomere	Kyo	chr1	14646687	14646792	105	10	7
Telomere	Kyo	chr1	14737471	14737582	111	10	7
Telomere	Kyo	chr1	14633574	14633688	114	11	7
Telomere	Kyo	chr1	14650705	14650824	119	10	7
Telomere	Kyo	chr1	14656488	14656615	127	10	7
Telomere	Kyo	chr1	14716061	14716188	127	12	7
Telomere	Kyo	chr1	14745182	14745309	127	11	7
Telomere	Kyo	chr1	14775970	14776097	127	11	7
Telomere	Kyo	chr1	14664261	14664395	134	11	7
Telomere	Kyo	chr1	14667157	14667291	134	10	7
Telomere	Kyo	chr1	14787584	14787724	140	10	7
Telomere	Kyo	chr1	14789287	14789433	146	11	7
Telomere	Kyo	chr1	14809701	14809849	148	14	7
Telomere	Kyo	chr1	14718831	14718986	155	15	7
Telomere	Kyo	chr1	14856770	14856925	155	12	7
Telomere	Kyo	chr1	14794215	14794380	165	11	7
Telomere	Kyo	chr1	14664775	14664942	167	10	7
Telomere	Kyo	chr1	14656981	14657155	174	10	7
Telomere	Kyo	chr1	14711167	14711342	175	10	7
Telomere	Kyo	chr1	14722472	14722653	181	11	7
Telomere	Kyo	chr1	14863411	14863600	189	15	7
Telomere	Kyo	chr1	14839505	14839701	196	12	7
Telomere	Kyo	chr1	14609303	14609503	200	15	7
Telomere	Kyo	chr1	14598312	14598515	203	11	7
Telomere	Kyo	chr1	14794745	14794952	207	13	7
Telomere	Kyo	chr1	14648580	14648796	216	13	7
Telomere	Kyo	chr1	14654855	14655085	230	14	7
Telomere	Kyo	chr1	14737978	14738208	230	16	7
Telomere	Kyo	chr1	14740475	14740705	230	14	7
Telomere	Kyo	chr1	14748692	14748922	230	12	7
Telomere	Kyo	chr1	14613979	14614210	231	14	7
Telomere	Kyo	chr1	14866415	14866650	235	10	7
Telomere	Kyo	chr1	14663147	14663384	237	15	7
Telomere	Kyo	chr1	14797023	14797260	237	13	7
Telomere	Kyo	chr1	14873239	14873480	241	13	7
Telomere	Kyo	chr1	14662029	14662273	244	16	7
Telomere	Kyo	chr1	14802534	14802793	259	20	7
Telomere	Kyo	chr1	14632463	14632735	272	17	7
Telomere	Kyo	chr1	14806683	14806984	301	20	7
Telomere	Kyo	chr2	2468663	2468921	258	13	7
Telomere	Kyo	chr3	15339801	15339998	197	13	7
Telomere	Kyo	chr3	15032715	15033148	433	15	7
Telomere	Kyo	chr3	12414648	12415145	497	18	7
Telomere	Kyo	chr3	17	700	683	69	7
Telomere	Kyo	chr4	3114093	3114366	273	11	7
Telomere	Kyo	chr4	3125281	3125574	293	13	7
Telomere	Kyo	chr4	3113096	3113390	294	16	7
Telomere	Kyo	chr4	3116799	3117106	307	14	7
Telomere	Kyo	chr4	3108767	3109088	321	14	7
Telomere	Kyo	chr4	3124233	3124560	327	16	7
Telomere	Kyo	chr4	3127770	3128104	334	17	7
Telomere	Kyo	chr5	12330926	12331261	335	11	7
Telomere	Kyo	chr5	12331744	12332096	352	15	7
Telomere	Ler	320	5659	5835	176	12	7
Telomere	Ler	320	7867	8043	176	12	7
Telomere	Ler	000068F	4745	4882	137	11	7
Telomere	Ler	000068F	6320	6458	138	11	7
Telomere	Ler	000068F	7900	8038	138	10	7
Telomere	Ler	000068F	20250	20391	141	11	7
Telomere	Ler	000068F	34590	34744	154	18	7
Telomere	Ler	000068F	451	615	164	11	7
Telomere	Ler	000068F	16011	16180	169	12	7
Telomere	Ler	000068F	2576	2804	228	17	7
Telomere	Ler	000068F	12278	12508	230	15	7
Telomere	Ler	000171F	5352	5470	118	10	7
Telomere	Ler	000171F	10391	10521	130	10	7
Telomere	Ler	chr1	15044551	15044656	105	10	7
Telomere	Ler	chr1	14935985	14936097	112	10	7
Telomere	Ler	chr1	14694794	14694913	119	10	7
Telomere	Ler	chr1	14699888	14700021	133	11	7
Telomere	Ler	chr1	14714915	14715049	134	10	7
Telomere	Ler	chr1	15073213	15073353	140	10	7
Telomere	Ler	chr1	14996139	14996284	145	11	7
Telomere	Ler	chr1	14685806	14685954	148	11	7
Telomere	Ler	chr1	14718911	14719059	148	10	7
Telomere	Ler	chr1	14722692	14722840	148	10	7
Telomere	Ler	chr1	15022183	15022331	148	13	7
Telomere	Ler	chr1	15034194	15034349	155	12	7
Telomere	Ler	chr1	14672859	14673019	160	11	7
Telomere	Ler	chr1	14488827	14488988	161	11	7
Telomere	Ler	chr1	15152760	15152921	161	13	7
Telomere	Ler	chr1	14992591	14992762	171	10	7
Telomere	Ler	chr1	15027547	15027721	174	12	7
Telomere	Ler	chr1	14713779	14713954	175	10	7
Telomere	Ler	chr1	15059327	15059503	176	10	7
Telomere	Ler	chr1	14680139	14680318	179	14	7
Telomere	Ler	chr1	15134962	15135143	181	13	7
Telomere	Ler	chr1	14676605	14676787	182	13	7
Telomere	Ler	chr1	14840293	14840482	189	12	7
Telomere	Ler	chr1	14517108	14517303	195	13	7
Telomere	Ler	chr1	14532399	14532603	204	10	7
Telomere	Ler	chr1	14839709	14839926	217	12	7
Telomere	Ler	chr1	15043889	15044114	225	17	7
Telomere	Ler	chr1	14951304	14951537	233	10	7
Telomere	Ler	chr1	14986936	14987214	278	16	7
Telomere	Ler	chr1	14715444	14715787	343	19	7
Telomere	Ler	chr1	15705724	15706275	551	17	7
Telomere	Ler	chr2	4871778	4871980	202	12	7
Telomere	Ler	chr2	2472652	2472937	285	12	7
Telomere	Ler	chr2	4871104	4871391	287	12	7
Telomere	Ler	chr2	2679467	2679926	459	18	7
Telomere	Ler	chr3	14769093	14769285	192	11	7
Telomere	Ler	chr3	12628674	12629157	483	16	7
Telomere	Ler	chr4	3646409	3646561	152	10	7
Telomere	Ler	chr4	3643947	3644211	264	14	7
Telomere	Ler	chr4	3657244	3657516	272	12	7
Telomere	Ler	chr4	3654702	3654980	278	12	7
Telomere	Ler	chr4	3659569	3659848	279	14	7
Telomere	Ler	chr4	3648839	3649145	306	16	7
Telomere	Ler	chr4	3649852	3650159	307	14	7
Telomere	Ler	chr4	3665402	3665709	307	14	7
Telomere	Ler	chr4	3652212	3652533	321	15	7
Telomere	Ler	chr4	3661832	3662159	327	16	7
Telomere	Ler	chr4	3664367	3664694	327	16	7
Telomere	Ler	chr4	3635223	3635558	335	13	7
Telomere	Ler	chr5	12441444	12441785	341	10	7
Telomere	Ler	chr5	12442268	12442614	346	15	7
Telomere	Ler	chr5	11461431	11461873	442	14	7
Telomere	Ler	chr5	1	847	846	55	7
Telomere	Sha	chr1	14579946	14580058	112	11	7
Telomere	Sha	chr1	14574995	14575109	114	11	7
Telomere	Sha	chr1	15244229	15244347	118	10	7
Telomere	Sha	chr1	14647189	14647315	126	10	7
Telomere	Sha	chr1	14583939	14584066	127	10	7
Telomere	Sha	chr1	14589720	14589847	127	10	7
Telomere	Sha	chr1	14693921	14694048	127	11	7
Telomere	Sha	chr1	14709753	14709880	127	10	7
Telomere	Sha	chr1	14649418	14649548	130	10	7
Telomere	Sha	chr1	14662887	14663018	131	10	7
Telomere	Sha	chr1	14651585	14651718	133	10	7
Telomere	Sha	chr1	14721171	14721304	133	10	7
Telomere	Sha	chr1	14644999	14645138	139	10	7
Telomere	Sha	chr1	14513567	14513707	140	10	7
Telomere	Sha	chr1	14696940	14697080	140	11	7
Telomere	Sha	chr1	14711917	14712057	140	10	7
Telomere	Sha	chr1	14599574	14599715	141	11	7
Telomere	Sha	chr1	14494682	14494828	146	12	7
Telomere	Sha	chr1	14721707	14721854	147	10	7
Telomere	Sha	chr1	15245341	15245489	148	14	7
Telomere	Sha	chr1	15251648	15251800	152	11	7
Telomere	Sha	chr1	14644488	14644643	155	14	7
Telomere	Sha	chr1	14796509	14796664	155	12	7
Telomere	Sha	chr1	15232852	15233007	155	10	7
Telomere	Sha	chr1	14726044	14726205	161	10	7
Telomere	Sha	chr1	14691582	14691744	162	11	7
Telomere	Sha	chr1	14527514	14527677	163	12	7
Telomere	Sha	chr1	14590213	14590394	181	11	7
Telomere	Sha	chr1	14597185	14597366	181	11	7
Telomere	Sha	chr1	14548115	14548298	183	10	7
Telomere	Sha	chr1	14669075	14669265	190	11	7
Telomere	Sha	chr1	14528035	14528233	198	12	7
Telomere	Sha	chr1	14726572	14726772	200	13	7
Telomere	Sha	chr1	14659104	14659311	207	13	7
Telomere	Sha	chr1	14662307	14662514	207	13	7
Telomere	Sha	chr1	14539689	14539898	209	16	7
Telomere	Sha	chr1	14646564	14646776	212	10	7
Telomere	Sha	chr1	14581838	14582054	216	13	7
Telomere	Sha	chr1	14540758	14540975	217	10	7
Telomere	Sha	chr1	14595069	14595292	223	13	7
Telomere	Sha	chr1	14544373	14544597	224	12	7
Telomere	Sha	chr1	14665859	14666083	224	13	7
Telomere	Sha	chr1	14588079	14588309	230	12	7
Telomere	Sha	chr1	14555596	14555827	231	13	7
Telomere	Sha	chr1	14779908	14780140	232	14	7
Telomere	Sha	chr1	14801538	14801773	235	10	7
Telomere	Sha	chr1	14737932	14738170	238	13	7
Telomere	Sha	chr1	14808361	14808602	241	13	7
Telomere	Sha	chr1	14573884	14574156	272	17	7
Telomere	Sha	chr1	14742016	14742304	288	20	7
Telomere	Sha	chr1	14746115	14746409	294	18	7
Telomere	Sha	chr1	14743155	14743456	301	19	7
Telomere	Sha	chr1	14472891	14473221	330	20	7
Telomere	Sha	chr1	15241761	15242226	465	31	7
Telomere	Sha	chr1	3	1567	1564	166	7
Telomere	Sha	chr2	4831937	4832154	217	13	7
Telomere	Sha	chr2	2448101	2448387	286	13	7
Telomere	Sha	chr2	4831277	4831685	408	12	7
Telomere	Sha	chr2	2635797	2636256	459	18	7
Telomere	Sha	chr3	12381810	12381943	133	10	7
Telomere	Sha	chr3	14098679	14098891	212	15	7
Telomere	Sha	chr3	3	413	410	32	7
Telomere	Sha	chr3	13839810	13840243	433	15	7
Telomere	Sha	chr3	12380978	12381461	483	16	7
Telomere	Sha	chr4	3195192	3195351	159	10	7
Telomere	Sha	chr4	3185658	3185966	308	13	7
Telomere	Sha	chr4	3204977	3205297	320	15	7
Telomere	Sha	chr4	3190111	3190438	327	16	7
Telomere	Sha	chr4	3202415	3202742	327	17	7
Telomere	Sha	chr5	12978261	12978603	342	12	7
Telomere	Sha	chr5	12979086	12979439	353	16	7
Telomere	Sha	chr5	3	926	923	100	7
