# Supplementary material for: Chromosome-level assemblies of multiple Arabidopsis genomes reveal hotspots of rearrangements with altered evolutionary dynamics
Source: Nat Commun. 2020 Feb 20;11:989. doi: 10.1038/s41467-020-14779-y (PMC7033125; doi:10.1038/s41467-020-14779-y)
Supplement: Supplementary file 6 — Supplementary Data 2 [file 41467_2020_14779_MOESM6_ESM.xlsx]

## Sheet: Sheet1
Accession	NCBI/EBI Project ID	NCBI/EBI Sample ID	Total bases	Reference
An-1	ERP009505	ERS657074	6,636,065,822	Clauw et al, 20154
An-1	ERP009505	ERS657079	4,807,026,522	Clauw et al, 20154
An-1	ERP009505	ERS657082	5,619,041,878	Clauw et al, 20154
An-1	ERP009505	ERS657083	3,992,566,562	Clauw et al, 20154
An-1	ERP009505	ERS657090	3,959,926,392	Clauw et al, 20154
An-1	ERP009505	ERS657094	3,519,597,096	Clauw et al, 20154
An-1	ERP016867	ERS1294514	844,772,160	Clauw et al, 20165
An-1	ERP016867	ERS1294515	1,493,366,394	Clauw et al, 20165
C24	ERP015703	ERS1164812	1,519,136,000	van Veen et al., 20166
C24	ERP015703	ERS1164813	1,864,829,750	van Veen et al., 20166
C24	ERP015703	ERS1164814	1,882,564,700	van Veen et al., 20166
C24	ERP015703	ERS1164815	1,664,880,550	van Veen et al., 20166
C24	ERP015703	ERS1164816	1,819,241,200	van Veen et al., 20166
C24	ERP015703	ERS1164817	1,729,345,700	van Veen et al., 20166
C24	ERP016867	ERS1294528	1,825,005,828	Clauw et al, 20165
C24	ERP016867	ERS1294529	1,611,268,806	Clauw et al, 20165
C24	SRP026082	SRS448007	3,377,368,997	Cui et al., 20147
C24	SRP026082	SRS448016	3,348,840,739	Cui et al., 20147
C24	SRP031847	SRS493101	2,762,373,684	Miller et al., 20158
C24	SRP031847	SRS493105	2,532,505,080	Miller et al., 20158
C24	SRP031847	SRS493109	2,585,474,808	Miller et al., 20158
C24	SRP035234	SRS527275	3,382,105,190	Ding et al., 20149
C24	SRP035234	SRS527276	2,622,812,844	Ding et al., 20149
C24	SRP035234	SRS527277	2,386,391,640	Ding et al., 20149
C24	SRP035234	SRS527278	2,967,903,180	Ding et al., 20149
C24	SRP042060	SRS609809	3,279,324,400	Zhao et al., 201410
C24	SRP042060	SRS609809	3,578,046,400	Zhao et al., 201410
C24	SRP042060	SRS609809	3,273,046,400	Zhao et al., 201410
C24	SRP045478	SRS682670	1,843,542,294	Perez-Santángelo et al., 201411
C24	SRP045478	SRS682671	1,843,542,294	Perez-Santángelo et al., 201411
C24	SRP045478	SRS682672	4,032,844,150	Perez-Santángelo et al., 201411
C24	SRP045478	SRS682673	4,032,844,150	Perez-Santángelo et al., 201411
C24	SRP045478	SRS682674	2,839,123,332	Perez-Santángelo et al., 201411
C24	SRP045478	SRS682675	2,839,123,332	Perez-Santángelo et al., 201411
C24	SRP047297	SRS703918	1,102,642,440	Xu et al.,201512
C24	SRP047297	SRS703920	1,229,302,317	Xu et al.,201512
C24	SRP047297	SRS703919	1,160,182,272	Xu et al.,201512
C24	SRP047297	SRS703921	1,445,841,024	Xu et al.,201512
C24	SRP047297	SRS703923	922,092,699	Xu et al.,201512
C24	SRP047297	SRS703922	1,268,096,232	Xu et al.,201512
C24	SRP047445	SRS708049	3,382,105,190	Cui et al., 201613
C24	SRP047445	SRS708050	2,967,903,180	Cui et al., 201613
C24	SRP050410	SRS775831	2,504,507,649	Du et al., 201614
C24	SRP051513	SRS803270	6,723,106,600	Groszmann et al.,201515
C24	SRP051513	SRS803271	6,815,633,200	Groszmann et al.,201515
C24	SRP051513	SRS803272	7,251,068,800	Groszmann et al.,201515
C24	SRP051513	SRS803273	7,092,479,200	Groszmann et al.,201515
C24	SRP051513	SRS803274	4,925,493,058	Groszmann et al.,201515
C24	SRP051513	SRS803275	4,412,760,498	Groszmann et al.,201515
C24	SRP051763	SRS973510	7,251,068,800	Wang et al., 201516
C24	SRP051763	SRS973509	7,092,479,200	Wang et al., 201516
C24	SRP051763	SRS973489	6,532,389,400	Wang et al., 201516
C24	SRP051763	SRS973488	5,478,994,000	Wang et al., 201516
C24	SRP051763	SRS810590	9,646,799,870	Wang et al., 201516
C24	SRP051763	SRS810591	9,812,577,028	Wang et al., 201516
C24	SRP051763	SRS810592	8,875,798,190	Wang et al., 201516
C24	SRP051763	SRS810593	5,699,734,212	Wang et al., 201516
C24	SRP051763	SRS810618	4,925,493,058	Wang et al., 201516
C24	SRP051763	SRS810619	4,412,760,498	Wang et al., 201516
C24	SRP051764	SRS810628	6,877,736,800	Wang et al., 201516
C24	SRP051764	SRS810629	6,367,929,200	Wang et al., 201516
C24	SRP052029	SRS816315	733,317,218	Piofczyk et al., 201517
C24	SRP052029	SRS816314	1,134,222,706	Piofczyk et al., 201517
C24	SRP052029	SRS816316	2,424,693,528	Piofczyk et al., 201517
C24	SRP052029	SRS816318	808,021,650	Piofczyk et al., 201517
C24	SRP065557	SRS1142558	4,618,230,300	Zhang et al.,201618
C24	SRP065557	SRS1142557	5,097,646,952	Zhang et al.,201618
C24	SRP065557	SRS1142556	4,555,494,910	Zhang et al.,201618
C24	SRP071815	SRS1345560	4,327,166,800	Zhang et al.,201618
C24	SRP071815	SRS1345559	4,399,449,600	Zhang et al.,201618
C24	SRP071815	SRS1345558	4,733,992,600	Zhang et al.,201618
C24	SRP074107	SRS1415702	6,857,983,000	Kawakatsu et al., 201619
C24	SRP098906	SRS1959174	4,709,389,800	Wang et al.,201720
C24	SRP098906	SRS1959175	4,510,190,600	Wang et al.,201720
C24	SRP098906	SRS1959176	4,525,940,800	Wang et al.,201720
Cvi-0	ERP009505	ERS657062	3,785,407,280	Clauw et al, 20154
Cvi-0	ERP009505	ERS657068	3,716,729,300	Clauw et al, 20154
Cvi-0	ERP009505	ERS657076	4,598,817,446	Clauw et al, 20154
Cvi-0	ERP009505	ERS657084	2,903,584,966	Clauw et al, 20154
Cvi-0	ERP009505	ERS657086	3,788,874,610	Clauw et al, 20154
Cvi-0	ERP009505	ERS657089	2,915,870,202	Clauw et al, 20154
Cvi-0	ERP015703	ERS1164824	1,831,923,900	van Veen et al., 20166
Cvi-0	ERP015703	ERS1164825	1,648,307,850	van Veen et al., 20166
Cvi-0	ERP015703	ERS1164826	1,875,332,550	van Veen et al., 20166
Cvi-0	ERP015703	ERS1164827	1,858,185,700	van Veen et al., 20166
Cvi-0	ERP015703	ERS1164828	1,706,118,650	van Veen et al., 20166
Cvi-0	ERP015703	ERS1164829	1,748,830,400	van Veen et al., 20166
Cvi-0	SRP074107	SRS1415705	4,915,150,400	Kawakatsu et al., 201619
Cvi-0	SRP078926	SRS1570177	2,308,716,250	Leydon et al., 201721
Cvi-0	SRP078926	SRS1570178	2,347,827,300	Leydon et al., 201721
Cvi-0	SRP078926	SRS1570214	2,623,598,650	Leydon et al., 201721
Cvi-0	SRP097638	SRS1935483	455,343,440	Picard et al., 201722
Cvi-0	SRP097638	SRS1935484	562,727,560	Picard et al., 201722
Cvi-0	SRP097638	SRS1935485	474,340,840	Picard et al., 201722
Sha	ERP009505	ERS657064	4,143,085,650	Clauw et al, 20154
Sha	ERP009505	ERS657067	2,596,846,148	Clauw et al, 20154
Sha	ERP009505	ERS657081	7,357,376,108	Clauw et al, 20154
Sha	ERP009505	ERS657085	5,783,518,964	Clauw et al, 20154
Sha	ERP009505	ERS657088	4,809,863,410	Clauw et al, 20154
Sha	ERP009505	ERS657095	2,964,615,832	Clauw et al, 20154
Sha	ERP016867	ERS1294648	1,249,672,686	Clauw et al, 20165
Sha	ERP016867	ERS1294649	1,551,513,534	Clauw et al, 20165
Sha	SRP074107	SRS1415556	5,320,965,400	Kawakatsu et al., 201619
Ler	ERP016867	ERS1294588	1,188,327,234	Clauw et al, 20165
Ler	ERP016867	ERS1294589	1,384,778,520	Clauw et al, 20165
Ler	SRP051513	SRS803276	7,015,886,800	Groszmann et al.,201515
Ler	SRP051513	SRS803277	6,661,630,600	Groszmann et al.,201515
Ler	SRP051513	SRS803278	7,171,574,600	Groszmann et al.,201515
Ler	SRP051513	SRS803279	6,834,478,800	Groszmann et al.,201515
Ler	SRP051513	SRS803280	8,238,715,844	Groszmann et al.,201515
Ler	SRP051513	SRS803281	3,847,275,032	Groszmann et al.,201515
Ler	SRP051763	SRS973508	7,171,574,600	Wang et al., 201516
Ler	SRP051763	SRS973507	6,834,478,800	Wang et al., 201516
Ler	SRP051763	SRS973487	7,302,101,200	Wang et al., 201516
Ler	SRP051763	SRS973484	5,929,661,000	Wang et al., 201516
Ler	SRP051763	SRS810594	8,262,935,442	Wang et al., 201516
Ler	SRP051763	SRS810595	12,625,063,428	Wang et al., 201516
Ler	SRP051763	SRS810596	7,849,864,228	Wang et al., 201516
Ler	SRP051763	SRS810597	5,185,351,312	Wang et al., 201516
Ler	SRP051763	SRS810620	8,238,715,844	Wang et al., 201516
Ler	SRP051763	SRS810621	3,847,275,032	Wang et al., 201516
Ler	SRP051764	SRS810630	5,750,736,800	Wang et al., 201516
Ler	SRP051764	SRS810631	6,262,793,200	Wang et al., 201516
Ler	SRP058781	SRS947619	1,467,101,700	Li et al., 201523
Ler	SRP058781	SRS947619	1,179,804,600	Li et al., 201523
Ler	SRP058781	SRS947619	1,757,773,100	Li et al., 201523
Ler	SRP058781	SRS947619	1,701,903,600	Li et al., 201523
Ler	SRP058920	SRS950133	1,593,940,590	Li et al., 201624
Ler	SRP058920	SRS950131	1,407,251,180	Li et al., 201624
Ler	SRP065316	SRS1135750	11,354,868,945	Wuest et al., 201625
Ler	SRP065316	SRS1135749	5,019,108,443	Wuest et al., 201625
Ler	SRP065316	SRS1135748	3,778,271,125	Wuest et al., 201625
Ler	SRP074486	SRS1424474	1,769,193,467	Huang et al., 201626
Ler	SRP074486	SRS1424476	1,534,016,280	Huang et al., 201626
Ler	SRP074486	SRS1424477	2,052,698,851	Huang et al., 201626
Ler	SRP083946	SRS1662551	5,937,938,400	Ezer et al., 201727
Ler	SRP083946	SRS1662561	2,904,970,200	Ezer et al., 201727
Ler	SRP083946	SRS1662572	6,947,251,800	Ezer et al., 201727
Ler	SRP083946	SRS1662592	4,842,299,200	Ezer et al., 201727
Ler	SRP083946	SRS1662618	5,926,146,400	Ezer et al., 201727
Ler	SRP083946	SRS1662657	6,015,868,400	Ezer et al., 201727
Ler	SRP083946	SRS1662679	4,986,165,200	Ezer et al., 201727
Ler	SRP083946	SRS1662681	7,764,758,600	Ezer et al., 201727
Ler	SRP083946	SRS1662683	2,228,587,800	Ezer et al., 201727
Ler	SRP083946	SRS1662686	8,868,225,000	Ezer et al., 201727
Ler	SRP083946	SRS1662682	3,894,951,600	Ezer et al., 201727
Ler	SRP083946	SRS1662684	2,685,190,800	Ezer et al., 201727
Ler	SRP083946	SRS1662688	3,794,103,800	Ezer et al., 201727
Ler	SRP083946	SRS1662687	3,885,968,200	Ezer et al., 201727
Ler	SRP098906	SRS1959177	4,381,460,200	Wang et al.,201720
Ler	SRP098906	SRS1959178	4,649,548,400	Wang et al.,201720
Ler	SRP098906	SRS1959179	4,553,470,400	Wang et al.,201720
Ler	SRP033660	SRS513491	2,389,096,240	Li et al., 201728
Ler	SRP033660	SRS513492	2,740,051,484	Li et al., 201728
Ler	SRP033660	SRS513493	2,090,697,666	Li et al., 201728
