# Supplementary material for: Chromosome-level assemblies of multiple Arabidopsis genomes reveal hotspots of rearrangements with altered evolutionary dynamics
Source: Nat Commun. 2020 Feb 20;11:989. doi: 10.1038/s41467-020-14779-y (PMC7033125; doi:10.1038/s41467-020-14779-y)
Supplement: Supplementary file 7 — Supplementary Data 3 [file 41467_2020_14779_MOESM7_ESM.xlsx]

## Sheet: S3
Chromosome	Start	End
Chr1	1441001	1447000
Chr1	2293001	2298000
Chr1	2788001	2801000
Chr1	3780001	3787000
Chr1	4330001	4335000
Chr1	4404001	4412000
Chr1	6538001	6544000
Chr1	6656001	6662000
Chr1	6704001	6710000
Chr1	7065001	7076000
Chr1	7352001	7366000
Chr1	8363001	8371000
Chr1	8450001	8465000
Chr1	8472001	8481000
Chr1	8772001	8832000
Chr1	9003001	9017000
Chr1	9475001	9481000
Chr1	9572001	9590000
Chr1	9675001	9693000
Chr1	10526001	10531000
Chr1	11151001	11156000
Chr1	11238001	11244000
Chr1	11301001	11313000
Chr1	11775001	11782000
Chr1	11887001	11902000
Chr1	12015001	12021000
Chr1	12136001	12145000
Chr1	12272001	12277000
Chr1	12327001	12339000
Chr1	12376001	12383000
Chr1	12401001	12416000
Chr1	12562001	12567000
Chr1	12663001	12678000
Chr1	12711001	12731000
Chr1	12750001	12763000
Chr1	12807001	12812000
Chr1	12818001	12848000
Chr1	12902001	12909000
Chr1	12941001	12948000
Chr1	12959001	12964000
Chr1	13128001	13140000
Chr1	13173001	13181000
Chr1	13186001	13193000
Chr1	13211001	13222000
Chr1	13481001	13492000
Chr1	13559001	13591000
Chr1	13601001	13610000
Chr1	13623001	13640000
Chr1	13645001	13654000
Chr1	13658001	13669000
Chr1	13674001	13684000
Chr1	14082001	14094000
Chr1	14233001	14238000
Chr1	14256001	14261000
Chr1	14315001	14321000
Chr1	14333001	14444000
Chr1	14447001	14513000
Chr1	14538001	14547000
Chr1	14581001	14602000
Chr1	14655001	14688000
Chr1	14720001	14752000
Chr1	14802001	14933000
Chr1	15036001	15181000
Chr1	15190001	15381000
Chr1	15387001	15414000
Chr1	15424001	15504000
Chr1	15510001	15521000
Chr1	15558001	15570000
Chr1	15653001	15679000
Chr1	15698001	15716000
Chr1	15748001	15755000
Chr1	15762001	15768000
Chr1	15802001	15811000
Chr1	15841001	15850000
Chr1	15874001	15880000
Chr1	15996001	16114000
Chr1	16296001	16304000
Chr1	16319001	16324000
Chr1	16343001	16349000
Chr1	16455001	16460000
Chr1	16517001	16529000
Chr1	16551001	16560000
Chr1	16676001	16681000
Chr1	16690001	16700000
Chr1	16823001	16830000
Chr1	16852001	16859000
Chr1	16942001	16963000
Chr1	16985001	16999000
Chr1	17023001	17030000
Chr1	17255001	17266000
Chr1	17312001	17319000
Chr1	17511001	17537000
Chr1	17607001	17614000
Chr1	17669001	17683000
Chr1	18001001	18009000
Chr1	18153001	18165000
Chr1	18845001	18857000
Chr1	18961001	18972000
Chr1	19231001	19238000
Chr1	19335001	19347000
Chr1	19372001	19385000
Chr1	19463001	19468000
Chr1	19731001	19737000
Chr1	21345001	21352000
Chr1	21418001	21430000
Chr1	21523001	21530000
Chr1	21608001	21620000
Chr1	21740001	21748000
Chr1	21759001	21766000
Chr1	21775001	21794000
Chr1	21811001	21830000
Chr1	22297001	22302000
Chr1	22610001	22617000
Chr1	22693001	22699000
Chr1	22843001	22856000
Chr1	22950001	22958000
Chr1	23118001	23124000
Chr1	23238001	23246000
Chr1	23488001	23508000
Chr1	23847001	23852000
Chr1	23925001	23933000
Chr1	24827001	24832000
Chr1	26904001	26909000
Chr1	30250001	30256000
Chr2	1	67000
Chr2	243001	250000
Chr2	530001	538000
Chr2	565001	584000
Chr2	715001	727000
Chr2	738001	750000
Chr2	909001	916000
Chr2	925001	934000
Chr2	1197001	1234000
Chr2	1265001	1274000
Chr2	1387001	1400000
Chr2	1630001	1637000
Chr2	1740001	1766000
Chr2	1791001	1798000
Chr2	1952001	1961000
Chr2	2000001	2009000
Chr2	2088001	2103000
Chr2	2246001	2257000
Chr2	2562001	2571000
Chr2	2592001	2602000
Chr2	2611001	2616000
Chr2	2619001	2729000
Chr2	2870001	2882000
Chr2	2902001	2908000
Chr2	2932001	2948000
Chr2	3060001	3074000
Chr2	3083001	3101000
Chr2	3106001	3117000
Chr2	3126001	3168000
Chr2	3175001	3196000
Chr2	3201001	3209000
Chr2	3217001	3241000
Chr2	3509001	3518000
Chr2	3530001	3556000
Chr2	3575001	3619000
Chr2	3633001	3661000
Chr2	3664001	3673000
Chr2	3680001	3711000
Chr2	3714001	3720000
Chr2	3752001	3763000
Chr2	3845001	3850000
Chr2	3854001	3898000
Chr2	3907001	3913000
Chr2	4236001	4245000
Chr2	4351001	4356000
Chr2	4362001	4371000
Chr2	4383001	4407000
Chr2	4413001	4421000
Chr2	4437001	4471000
Chr2	4489001	4529000
Chr2	4542001	4548000
Chr2	4557001	4567000
Chr2	4605001	4610000
Chr2	4839001	4849000
Chr2	4860001	4872000
Chr2	4880001	4890000
Chr2	4906001	4914000
Chr2	4922001	4940000
Chr2	4950001	4956000
Chr2	5041001	5048000
Chr2	5105001	5111000
Chr2	5119001	5166000
Chr2	5194001	5209000
Chr2	5221001	5244000
Chr2	5247001	5275000
Chr2	5370001	5376000
Chr2	5470001	5507000
Chr2	5515001	5537000
Chr2	5563001	5574000
Chr2	5599001	5609000
Chr2	5644001	5649000
Chr2	5682001	5687000
Chr2	5733001	5741000
Chr2	5747001	5755000
Chr2	5806001	5816000
Chr2	5825001	5831000
Chr2	5843001	5854000
Chr2	5860001	5873000
Chr2	5877001	5886000
Chr2	5959001	5977000
Chr2	6058001	6087000
Chr2	6099001	6109000
Chr2	6113001	6125000
Chr2	6259001	6273000
Chr2	6409001	6415000
Chr2	6419001	6429000
Chr2	6474001	6481000
Chr2	6564001	6581000
Chr2	6591001	6610000
Chr2	6620001	6632000
Chr2	6671001	6677000
Chr2	6700001	6707000
Chr2	6717001	6729000
Chr2	6736001	6741000
Chr2	6818001	6825000
Chr2	6954001	6959000
Chr2	7004001	7012000
Chr2	7189001	7195000
Chr2	7438001	7443000
Chr2	7449001	7454000
Chr2	8198001	8203000
Chr2	9022001	9028000
Chr2	9188001	9196000
Chr2	9306001	9318000
Chr2	9927001	9934000
Chr2	10000001	10012000
Chr2	10086001	10094000
Chr2	10591001	10606000
Chr2	11436001	11443000
Chr2	12448001	12461000
Chr2	12738001	12744000
Chr2	17271001	17278000
Chr3	785001	799000
Chr3	984001	992000
Chr3	1959001	1964000
Chr3	2806001	2821000
Chr3	3558001	3566000
Chr3	4879001	4885000
Chr3	5151001	5157000
Chr3	5277001	5288000
Chr3	8424001	8430000
Chr3	8842001	8859000
Chr3	9011001	9017000
Chr3	9102001	9107000
Chr3	9113001	9121000
Chr3	9555001	9560000
Chr3	9607001	9628000
Chr3	9731001	9736000
Chr3	10106001	10112000
Chr3	10166001	10173000
Chr3	10339001	10347000
Chr3	10394001	10405000
Chr3	10413001	10421000
Chr3	10556001	10562000
Chr3	10767001	10772000
Chr3	10917001	10923000
Chr3	10927001	10937000
Chr3	11016001	11021000
Chr3	11053001	11072000
Chr3	11170001	11182000
Chr3	11335001	11343000
Chr3	11418001	11423000
Chr3	11496001	11504000
Chr3	11513001	11523000
Chr3	11592001	11603000
Chr3	11610001	11625000
Chr3	11651001	11666000
Chr3	11672001	11693000
Chr3	11823001	11834000
Chr3	11847001	11852000
Chr3	11938001	11948000
Chr3	11963001	11968000
Chr3	12074001	12094000
Chr3	12222001	12233000
Chr3	12242001	12254000
Chr3	12410001	12415000
Chr3	12431001	12441000
Chr3	12479001	12492000
Chr3	12509001	12516000
Chr3	12523001	12533000
Chr3	12549001	12556000
Chr3	12601001	12611000
Chr3	12656001	12672000
Chr3	12679001	12688000
Chr3	12694001	12707000
Chr3	12721001	12731000
Chr3	12744001	12763000
Chr3	12777001	12867000
Chr3	12872001	12879000
Chr3	12887001	13000000
Chr3	13029001	13166000
Chr3	13171001	13214000
Chr3	13235001	13295000
Chr3	13305001	13418000
Chr3	13422001	13483000
Chr3	13516001	13524000
Chr3	13543001	13551000
Chr3	13555001	13574000
Chr3	13586001	13594000
Chr3	13601001	13667000
Chr3	13677001	13686000
Chr3	13734001	13743000
Chr3	13752001	13761000
Chr3	13794001	13840000
Chr3	13844001	13872000
Chr3	13893001	13936000
Chr3	13963001	13971000
Chr3	13979001	14004000
Chr3	14013001	14033000
Chr3	14036001	14054000
Chr3	14068001	14075000
Chr3	14171001	14213000
Chr3	14270001	14288000
Chr3	14349001	14362000
Chr3	14386001	14441000
Chr3	14452001	14471000
Chr3	14475001	14492000
Chr3	14541001	14577000
Chr3	14583001	14588000
Chr3	14597001	14607000
Chr3	14620001	14628000
Chr3	14642001	14702000
Chr3	14766001	14783000
Chr3	14812001	14829000
Chr3	14955001	14964000
Chr3	15035001	15048000
Chr3	15272001	15278000
Chr3	15300001	15307000
Chr3	15318001	15328000
Chr3	15448001	15457000
Chr3	15462001	15487000
Chr3	15525001	15564000
Chr3	15575001	15586000
Chr3	15714001	15750000
Chr3	15835001	15869000
Chr3	16037001	16074000
Chr3	16087001	16097000
Chr3	16158001	16164000
Chr3	16172001	16178000
Chr3	16203001	16226000
Chr3	16234001	16246000
Chr3	16249001	16262000
Chr3	16332001	16343000
Chr3	16634001	16649000
Chr3	16692001	16721000
Chr3	17032001	17078000
Chr3	17106001	17115000
Chr3	17391001	17421000
Chr3	17428001	17439000
Chr3	18733001	18740000
Chr3	20305001	20310000
Chr3	21321001	21331000
Chr3	22058001	22065000
Chr3	22232001	22243000
Chr3	22513001	22544000
Chr3	22547001	22593000
Chr3	22695001	22701000
Chr3	23095001	23102000
Chr3	23108001	23117000
Chr4	631001	637000
Chr4	835001	841000
Chr4	861001	867000
Chr4	1016001	1021000
Chr4	1311001	1318000
Chr4	1448001	1460000
Chr4	1540001	1558000
Chr4	1610001	1758000
Chr4	1788001	1808000
Chr4	1811001	1820000
Chr4	1848001	1856000
Chr4	1873001	1878000
Chr4	1899001	1928000
Chr4	1949001	1955000
Chr4	1996001	2001000
Chr4	2148001	2166000
Chr4	2220001	2226000
Chr4	2234001	2240000
Chr4	2244001	2260000
Chr4	2268001	2280000
Chr4	2344001	2351000
Chr4	2568001	2573000
Chr4	2576001	2590000
Chr4	2595001	2610000
Chr4	2638001	2654000
Chr4	2698001	2713000
Chr4	2788001	2797000
Chr4	2809001	2816000
Chr4	2920001	2971000
Chr4	3001001	3064000
Chr4	3114001	3120000
Chr4	3173001	3180000
Chr4	3197001	3214000
Chr4	3235001	3249000
Chr4	3676001	3692000
Chr4	3733001	3754000
Chr4	3838001	3853000
Chr4	3864001	3878000
Chr4	3944001	3964000
Chr4	3984001	4041000
Chr4	4094001	4120000
Chr4	4154001	4163000
Chr4	4218001	4234000
Chr4	4244001	4253000
Chr4	4270001	4292000
Chr4	4304001	4309000
Chr4	4316001	4406000
Chr4	4409001	4446000
Chr4	4449001	4462000
Chr4	4469001	4504000
Chr4	4515001	4534000
Chr4	4541001	4578000
Chr4	4585001	4616000
Chr4	4639001	4722000
Chr4	4729001	4736000
Chr4	4750001	4794000
Chr4	4924001	4933000
Chr4	5023001	5036000
Chr4	5049001	5061000
Chr4	5064001	5071000
Chr4	5093001	5101000
Chr4	5127001	5136000
Chr4	5325001	5340000
Chr4	5397001	5402000
Chr4	5581001	5588000
Chr4	5664001	5670000
Chr4	5682001	5700000
Chr4	5933001	5966000
Chr4	5971001	5976000
Chr4	5986001	5993000
Chr4	6007001	6014000
Chr4	6528001	6538000
Chr4	6589001	6594000
Chr4	6633001	6640000
Chr4	6650001	6656000
Chr4	6723001	6731000
Chr4	6915001	6920000
Chr4	7028001	7035000
Chr4	7816001	7823000
Chr4	8039001	8045000
Chr4	8288001	8293000
Chr4	8737001	8745000
Chr4	9485001	9508000
Chr4	9517001	9546000
Chr4	9570001	9576000
Chr4	9908001	9915000
Chr4	9953001	9960000
Chr4	10282001	10289000
Chr4	10448001	10453000
Chr4	10530001	10536000
Chr4	10552001	10561000
Chr4	10622001	10656000
Chr4	10917001	10926000
Chr4	11035001	11109000
Chr4	11360001	11387000
Chr4	11815001	11826000
Chr4	11834001	11839000
Chr4	12152001	12160000
Chr4	13777001	13783000
Chr4	14279001	14290000
Chr4	17099001	17105000
Chr5	64001	72000
Chr5	136001	142000
Chr5	2258001	2263000
Chr5	4207001	4214000
Chr5	5628001	5638000
Chr5	5907001	5925000
Chr5	6073001	6080000
Chr5	6205001	6214000
Chr5	6630001	6636000
Chr5	6910001	6918000
Chr5	8085001	8090000
Chr5	8502001	8508000
Chr5	8612001	8618000
Chr5	8742001	8747000
Chr5	8928001	8934000
Chr5	9177001	9183000
Chr5	9209001	9222000
Chr5	9381001	9388000
Chr5	9560001	9572000
Chr5	9600001	9606000
Chr5	9610001	9617000
Chr5	9925001	9935000
Chr5	10046001	10066000
Chr5	10070001	10085000
Chr5	10103001	10112000
Chr5	10150001	10163000
Chr5	10193001	10209000
Chr5	10318001	10339000
Chr5	10362001	10376000
Chr5	10400001	10406000
Chr5	10432001	10447000
Chr5	10847001	10855000
Chr5	10945001	10955000
Chr5	11139001	11145000
Chr5	11182001	11205000
Chr5	11216001	11324000
Chr5	11327001	11339000
Chr5	11344001	11353000
Chr5	11598001	11607000
Chr5	11621001	11631000
Chr5	11651001	11661000
Chr5	11671001	11812000
Chr5	11818001	11938000
Chr5	11942001	12022000
Chr5	12025001	12059000
Chr5	12098001	12152000
Chr5	12214001	12219000
Chr5	12298001	12307000
Chr5	12319001	12547000
Chr5	12565001	12593000
Chr5	12646001	12653000
Chr5	12664001	12688000
Chr5	12691001	12899000
Chr5	12908001	12921000
Chr5	12926001	12981000
Chr5	12986001	13064000
Chr5	13069001	13077000
Chr5	13081001	13098000
Chr5	13174001	13226000
Chr5	13267001	13274000
Chr5	13444001	13451000
Chr5	13666001	13673000
Chr5	13755001	13760000
Chr5	13835001	13841000
Chr5	13969001	13988000
Chr5	14050001	14059000
Chr5	14075001	14083000
Chr5	14143001	14184000
Chr5	14198001	14209000
Chr5	14323001	14342000
Chr5	14346001	14362000
Chr5	14366001	14373000
Chr5	14392001	14399000
Chr5	14406001	14418000
Chr5	14424001	14458000
Chr5	14467001	14476000
Chr5	14485001	14535000
Chr5	14585001	14590000
Chr5	14961001	14968000
Chr5	15074001	15090000
Chr5	15147001	15154000
Chr5	15176001	15181000
Chr5	15230001	15246000
Chr5	15284001	15293000
Chr5	15297001	15303000
Chr5	15349001	15365000
Chr5	15491001	15498000
Chr5	15646001	15651000
Chr5	15671001	15690000
Chr5	15715001	15723000
Chr5	15918001	15928000
Chr5	16690001	16696000
Chr5	17440001	17446000
Chr5	17893001	17903000
Chr5	18142001	18148000
Chr5	18191001	18205000
Chr5	18305001	18320000
Chr5	18413001	18422000
Chr5	18429001	18446000
Chr5	18470001	18482000
Chr5	18654001	18671000
Chr5	18859001	18874000
Chr5	18932001	18940000
Chr5	19192001	19198000
Chr5	19358001	19364000
Chr5	19770001	19780000
Chr5	19919001	19924000
Chr5	20265001	20283000
Chr5	21928001	21937000
Chr5	22613001	22619000
Chr5	23135001	23140000
Chr5	24016001	24048000
