# Supplementary material for: Chromosome-level assemblies of multiple Arabidopsis genomes reveal hotspots of rearrangements with altered evolutionary dynamics
Source: Nat Commun. 2020 Feb 20;11:989. doi: 10.1038/s41467-020-14779-y (PMC7033125; doi:10.1038/s41467-020-14779-y)
Supplement: Supplementary file 8 — Source Data [file 41467_2020_14779_MOESM8_ESM.zip]

Archive with 35 entries (34 files):
- Source_Data.SupplementaryFigure3.zip
- __MACOSX/
- __MACOSX/._Source_Data.SupplementaryFigure3.zip
- Source_Data.SupplementaryFigure2.zip
- __MACOSX/._Source_Data.SupplementaryFigure2.zip
- Source_Data.SupplementaryFigure1.zip
- __MACOSX/._Source_Data.SupplementaryFigure1.zip
- Source_Data.SupplementaryFigure5.zip
- __MACOSX/._Source_Data.SupplementaryFigure5.zip
- Source_Data.SupplementaryFigure4.zip
- __MACOSX/._Source_Data.SupplementaryFigure4.zip
- Source_Data.SupplementaryFigure6.zip
- __MACOSX/._Source_Data.SupplementaryFigure6.zip
- Source_Data.SupplementaryFigure7.zip
- __MACOSX/._Source_Data.SupplementaryFigure7.zip
- Source_Data.Figure1.zip
- __MACOSX/._Source_Data.Figure1.zip
- Source_Data.Figure2.zip
- __MACOSX/._Source_Data.Figure2.zip
- Source_Data.Figure3.zip
- __MACOSX/._Source_Data.Figure3.zip
- Source_Data.Figure4.zip
- __MACOSX/._Source_Data.Figure4.zip
- Source_Data.Figure5.zip
- __MACOSX/._Source_Data.Figure5.zip
- Source_Data.SupplementaryFigure9.zip
- __MACOSX/._Source_Data.SupplementaryFigure9.zip
- Source_Data.SupplementaryFigure8.zip
- __MACOSX/._Source_Data.SupplementaryFigure8.zip
- Source_Data.SupplementaryFigure12.zip
- __MACOSX/._Source_Data.SupplementaryFigure12.zip
- Source_Data.SupplementaryFigure10.zip
- __MACOSX/._Source_Data.SupplementaryFigure10.zip
- Source_Data.SupplementaryFigure11.zip
- __MACOSX/._Source_Data.SupplementaryFigure11.zip
